# Supplementary material for: Early Bronchoscopy Improves Extubation Rates after Out-of-Hospital Cardiac Arrest: A Retrospective Cohort Analysis
Source: J Clin Med. 2021 Jul 9;10(14):3055. doi: 10.3390/jcm10143055 (PMC8306153; doi:10.3390/jcm10143055)
Supplement: Supplementary file 1 [file jcm-10-03055-s001.zip]

Archive with 1 entries (1 files):
- jcm-1280383-supplementary.pdf
